# Supplementary material for: Constitutive and inducible fibrosis explain immune variation among threespine stickleback populations
Source: bioRxiv. 2026 Jul 23:2026.04.27.721125. Originally published 2026 Apr 29. Preprint. [Version 3] doi: 10.64898/2026.04.27.721125 (PMC13142448; doi:10.64898/2026.04.27.721125)
Supplement: Supplement 3 [file media-3.xlsx]

## Sheet: BMSC_TableS2
population	alumd2_n	alumd7_n	c_n	f_formalin_n	f_fresh_n	fw_n	lw_n	pbs_n	w_n	e_n	wp_n	h_n	ff_n	alumd2_mean_fibrosis_score	alumd7_mean_fibrosis_score	c_mean_fibrosis_score	f_formalin_mean_fibrosis_score	f_fresh_mean_fibrosis_score	fw_mean_fibrosis_score	lw_mean_fibrosis_score	pbs_mean_fibrosis_score	w_mean_fibrosis_score	e_mean_fibrosis_score	wp_mean_fibrosis_score	h_mean_fibrosis_score	ff_mean_fibrosis_score	alumd2_sd_fibrosis_score	alumd7_sd_fibrosis_score	c_sd_fibrosis_score	f_formalin_sd_fibrosis_score	f_fresh_sd_fibrosis_score	fw_sd_fibrosis_score	lw_sd_fibrosis_score	pbs_sd_fibrosis_score	w_sd_fibrosis_score	e_sd_fibrosis_score	wp_sd_fibrosis_score	h_sd_fibrosis_score	ff_sd_fibrosis_score	alumd2_sem_fibrosis_score	alumd7_sem_fibrosis_score	c_sem_fibrosis_score	f_formalin_sem_fibrosis_score	f_fresh_sem_fibrosis_score	fw_sem_fibrosis_score	lw_sem_fibrosis_score	pbs_sem_fibrosis_score	w_sem_fibrosis_score	e_sem_fibrosis_score
amo	2	1	2	93	15	2	2	2	13	13	4	NA	108	1	1	0	0.19	0	0.5	0.5	0.5	0	0	0.5	NA	0.17	0	NA	0	0.49	0	0.71	0.71	0.71	0	0	0.58	NA	0.46	0	NA	0	0.05	0	0.5	0.5	0.5	0	0
anu	9	8	7	88	15	9	9	8	34	15	18	19	103	0.89	1.12	0.29	0	0.03	0.56	0.22	0.38	0.06	0	0.39	0.11	0	0.33	0.64	0.49	0	0.13	0.73	0.44	0.52	0.34	0	0.61	0.46	0.05	0.11	0.23	0.18	0	0.03	0.24	0.15	0.18	0.06	0
bea	12	7	10	33	10	10	8	10	6	6	18	NA	43	1.33	1.86	0.7	0.18	0.05	0.7	1.38	1.1	0	0	1	NA	0.15	0.65	0.9	0.67	0.51	0.16	0.67	1.19	0.99	0	0	0.97	NA	0.46	0.19	0.34	0.21	0.09	0.05	0.21	0.42	0.31	0	0
bew	NA	NA	NA	NA	12	NA	NA	NA	NA	NA	NA	NA	12	NA	NA	NA	NA	0.08	NA	NA	NA	NA	NA	NA	NA	0.08	NA	NA	NA	NA	0.19	NA	NA	NA	NA	NA	NA	NA	0.19	NA	NA	NA	NA	0.06	NA	NA	NA	NA	NA
bla	10	10	10	93	20	10	10	10	13	13	20	NA	113	0.5	1.4	0.2	0.01	0.45	0.4	1	0.1	0.23	0.23	0.7	NA	0.09	0.71	0.52	0.42	0.1	0.89	0.7	0.82	0.32	0.6	0.6	0.8	NA	0.41	0.22	0.16	0.13	0.01	0.2	0.22	0.26	0.1	0.17	0.17
blk	7	6	6	72	10	7	7	7	16	16	14	NA	82	1	1.33	0.17	0.18	0	0.71	0.71	0.43	0	0	0.71	NA	0.16	0	0.52	0.41	0.45	0	0.49	1.11	1.13	0	0	0.83	NA	0.43	0	0.21	0.17	0.05	0	0.18	0.42	0.43	0	0
boo	9	11	10	2	20	11	9	9	44	10	20	34	22	2.11	2.45	2.3	2	1.5	2.18	2.44	2.44	2.73	2.1	2.3	2.91	1.55	0.6	1.04	0.48	0	1.22	1.08	0.88	1.24	1.02	1.1	0.98	0.93	1.17	0.2	0.31	0.15	0	0.27	0.33	0.29	0.41	0.15	0.35
brb	NA	NA	NA	102	10	NA	NA	NA	8	8	NA	NA	112	NA	NA	NA	0.04	0	NA	NA	NA	0	0	NA	NA	0.04	NA	NA	NA	0.28	0	NA	NA	NA	0	0	NA	NA	0.27	NA	NA	NA	0.03	0	NA	NA	NA	0	0
bre	4	3	3	84	12	4	3	3	9	9	7	NA	96	0.75	1.67	0	0.06	0.08	1	0.67	1.33	0.33	0.33	0.86	NA	0.06	0.5	0.58	0	0.28	0.19	0.82	0.58	1.53	0.71	0.71	0.69	NA	0.27	0.25	0.33	0	0.03	0.06	0.41	0.33	0.88	0.24	0.24
ced	NA	NA	NA	46	11	NA	NA	NA	NA	NA	NA	NA	57	NA	NA	NA	0	0	NA	NA	NA	NA	NA	NA	NA	0	NA	NA	NA	0	0	NA	NA	NA	NA	NA	NA	NA	0	NA	NA	NA	0	0	NA	NA	NA	NA	NA
com	10	16	10	80	11	16	16	17	71	15	32	56	91	0.9	1.62	0.1	0	0	0.88	0.44	0.53	0.16	0	0.66	0.21	0	0.32	0.5	0.32	0	0	0.96	0.51	0.51	0.47	0	0.79	0.52	0	0.1	0.12	0.1	0	0	0.24	0.13	0.12	0.06	0
dug	NA	NA	NA	22	10	NA	NA	NA	NA	NA	NA	NA	32	NA	NA	NA	0	0	NA	NA	NA	NA	NA	NA	NA	0	NA	NA	NA	0	0	NA	NA	NA	NA	NA	NA	NA	0	NA	NA	NA	0	0	NA	NA	NA	NA	NA
ech	9	10	10	91	19	10	10	9	15	15	20	NA	110	1.11	2.2	0	0.02	0.05	0.7	0.9	0.44	0.07	0.07	0.8	NA	0.03	0.33	0.42	0	0.15	0.23	0.48	0.88	0.53	0.18	0.18	0.7	NA	0.16	0.11	0.13	0	0.02	0.05	0.15	0.28	0.18	0.05	0.05
far	9	5	7	39	10	7	7	6	14	14	14	NA	49	0.44	1.2	0	0.1	0	0.14	0.14	1	0.14	0.14	0.14	NA	0.08	0.53	0.45	0	0.38	0	0.38	0.38	0.89	0.53	0.53	0.36	NA	0.34	0.18	0.2	0	0.06	0	0.14	0.14	0.37	0.14	0.14
fre	NA	NA	NA	53	17	NA	NA	NA	14	14	NA	NA	70	NA	NA	NA	0	0.03	NA	NA	NA	0.07	0.07	NA	NA	0.01	NA	NA	NA	0	0.12	NA	NA	NA	0.18	0.18	NA	NA	0.06	NA	NA	NA	0	0.03	NA	NA	NA	0.05	0.05
fry	NA	NA	NA	86	11	NA	NA	NA	NA	NA	NA	NA	97	NA	NA	NA	0.42	0.27	NA	NA	NA	NA	NA	NA	NA	0.4	NA	NA	NA	0.86	0.9	NA	NA	NA	NA	NA	NA	NA	0.86	NA	NA	NA	0.09	0.27	NA	NA	NA	NA	NA
gra	NA	NA	NA	90	15	NA	NA	NA	NA	NA	NA	NA	105	NA	NA	NA	0	0.03	NA	NA	NA	NA	NA	NA	NA	0	NA	NA	NA	0	0.13	NA	NA	NA	NA	NA	NA	NA	0.05	NA	NA	NA	0	0.03	NA	NA	NA	NA	NA
gry	10	11	9	88	11	10	10	9	37	14	20	23	99	1	1.64	0.89	0.02	0	0.9	1	0.78	0.59	0.86	0.95	0.43	0.02	0.82	0.67	1.05	0.15	0	1.1	1.41	0.97	0.9	1.1	1.23	0.73	0.14	0.26	0.2	0.35	0.02	0	0.35	0.45	0.32	0.15	0.29
joe	NA	NA	NA	36	12	NA	NA	NA	NA	NA	NA	NA	48	NA	NA	NA	0.36	0.12	NA	NA	NA	NA	NA	NA	NA	0.3	NA	NA	NA	1.57	0.31	NA	NA	NA	NA	NA	NA	NA	1.37	NA	NA	NA	0.26	0.09	NA	NA	NA	NA	NA
kid	10	10	11	32	20	10	9	10	59	15	19	44	52	1.1	1.9	0.64	0.19	0.72	1.1	1.56	1.1	0.46	0.43	1.32	0.47	0.39	0.32	1.1	0.67	0.45	0.5	0.88	0.88	1.2	0.72	0.73	0.89	0.73	0.54	0.1	0.35	0.2	0.08	0.11	0.28	0.29	0.38	0.09	0.19
l2b	3	3	3	64	20	3	3	3	15	15	6	NA	84	0.67	2	0.67	0.14	1.6	1.67	0.33	0.67	0.53	0.53	1	NA	0.49	0.58	0	0.58	0.5	1.25	0.58	0.58	0.58	0.74	0.74	0.89	NA	0.97	0.33	0	0.33	0.06	0.28	0.33	0.33	0.33	0.19	0.19
law	6	5	8	90	12	5	5	7	44	9	10	35	102	1	0.8	0.25	0	0	0.2	0.8	0.43	0.27	0	0.5	0.34	0	0.63	0.84	0.46	0	0	0.45	0.45	1.13	0.62	0	0.53	0.68	0	0.26	0.37	0.16	0	0	0.2	0.2	0.43	0.09	0
lcl	NA	NA	NA	2	7	NA	NA	NA	NA	NA	NA	NA	9	NA	NA	NA	0.5	0	NA	NA	NA	NA	NA	NA	NA	0.11	NA	NA	NA	0.71	0	NA	NA	NA	NA	NA	NA	NA	0.33	NA	NA	NA	0.5	0	NA	NA	NA	NA	NA
lmu	NA	1	1	78	11	2	2	1	11	11	4	NA	89	NA	2	0	0.03	0.18	1.5	1.5	1	0.36	0.36	1.5	NA	0.04	NA	NA	NA	0.16	0.6	0.71	2.12	NA	0.92	0.92	1.29	NA	0.26	NA	NA	NA	0.02	0.18	0.5	1.5	NA	0.28	0.28
lst	NA	NA	NA	2	11	NA	NA	NA	NA	NA	NA	NA	13	NA	NA	NA	0	0.09	NA	NA	NA	NA	NA	NA	NA	0.08	NA	NA	NA	0	0.3	NA	NA	NA	NA	NA	NA	NA	0.28	NA	NA	NA	0	0.09	NA	NA	NA	NA	NA
lwo	10	10	9	89	13	11	8	11	55	15	19	40	102	0.8	1.8	0	0	0	0.18	0.38	0	0.02	0	0.26	0.03	0	0.42	0.63	0	0	0	0.4	0.52	0	0.13	0	0.45	0.16	0	0.13	0.2	0	0	0	0.12	0.18	0	0.02	0
mcn	NA	NA	NA	2	10	NA	NA	NA	NA	NA	NA	NA	12	NA	NA	NA	0	0	NA	NA	NA	NA	NA	NA	NA	0	NA	NA	NA	0	0	NA	NA	NA	NA	NA	NA	NA	0	NA	NA	NA	0	0	NA	NA	NA	NA	NA
mcr	NA	NA	NA	2	15	NA	NA	NA	NA	NA	NA	NA	17	NA	NA	NA	0	0	NA	NA	NA	NA	NA	NA	NA	0	NA	NA	NA	0	0	NA	NA	NA	NA	NA	NA	NA	0	NA	NA	NA	0	0	NA	NA	NA	NA	NA
mer	NA	NA	NA	89	20	NA	NA	NA	6	6	NA	NA	109	NA	NA	NA	0	0.25	NA	NA	NA	1.17	1.17	NA	NA	0.05	NA	NA	NA	0	0.34	NA	NA	NA	1.17	1.17	NA	NA	0.17	NA	NA	NA	0	0.08	NA	NA	NA	0.48	0.48
moh	NA	NA	NA	77	11	NA	NA	NA	NA	NA	NA	NA	88	NA	NA	NA	0	0	NA	NA	NA	NA	NA	NA	NA	0	NA	NA	NA	0	0	NA	NA	NA	NA	NA	NA	NA	0	NA	NA	NA	0	0	NA	NA	NA	NA	NA
msk	NA	NA	NA	47	12	NA	NA	NA	NA	NA	NA	NA	59	NA	NA	NA	0	0.08	NA	NA	NA	NA	NA	NA	NA	0.02	NA	NA	NA	0	0.19	NA	NA	NA	NA	NA	NA	NA	0.09	NA	NA	NA	0	0.06	NA	NA	NA	NA	NA
muc	NA	NA	NA	60	20	NA	NA	NA	NA	NA	NA	NA	80	NA	NA	NA	0	0	NA	NA	NA	NA	NA	NA	NA	0	NA	NA	NA	0	0	NA	NA	NA	NA	NA	NA	NA	0	NA	NA	NA	0	0	NA	NA	NA	NA	NA
mud	NA	NA	NA	53	10	NA	NA	NA	NA	NA	NA	NA	63	NA	NA	NA	0	0.05	NA	NA	NA	NA	NA	NA	NA	0.01	NA	NA	NA	0	0.16	NA	NA	NA	NA	NA	NA	NA	0.06	NA	NA	NA	0	0.05	NA	NA	NA	NA	NA
nim	5	4	5	90	20	5	5	4	8	8	10	NA	110	0.6	1.75	0	0.01	0	0.4	0.2	0.5	0	0	0.3	NA	0.01	0.55	0.5	0	0.11	0	0.55	0.45	0.58	0	0	0.48	NA	0.1	0.24	0.25	0	0.01	0	0.24	0.2	0.29	0	0
orm	NA	NA	NA	82	11	NA	NA	NA	4	4	NA	NA	93	NA	NA	NA	0.09	0.27	NA	NA	NA	0	0	NA	NA	0.11	NA	NA	NA	0.28	0.9	NA	NA	NA	0	0	NA	NA	0.4	NA	NA	NA	0.03	0.27	NA	NA	NA	0	0
pch	1	NA	NA	42	20	1	NA	1	5	5	1	NA	62	1	NA	NA	0	0.05	0	NA	0	0	0	0	NA	0.02	NA	NA	NA	0	0.22	NA	NA	NA	0	0	NA	NA	0.13	NA	NA	NA	0	0.05	NA	NA	NA	0	0
rob	NA	NA	NA	2	10	NA	NA	NA	NA	NA	NA	NA	12	NA	NA	NA	0	0	NA	NA	NA	NA	NA	NA	NA	0	NA	NA	NA	0	0	NA	NA	NA	NA	NA	NA	NA	0	NA	NA	NA	0	0	NA	NA	NA	NA	NA
ros	10	9	9	84	14	10	9	10	80	14	19	66	98	1.4	2.67	1	0	0.32	2.2	2.11	1.3	1.71	1.64	2.16	1.73	0.05	0.52	0.5	0.71	0	0.61	1.23	0.93	1.25	0.86	0.74	1.07	0.88	0.25	0.16	0.17	0.24	0	0.16	0.39	0.31	0.4	0.1	0.2
rss	10	9	12	90	15	10	10	10	7	7	20	NA	105	0.8	1.44	0.33	0.01	0	0.8	0.9	0.3	0.57	0.57	0.85	NA	0.01	0.42	0.53	0.65	0.11	0	0.63	0.57	0.48	0.98	0.98	0.59	NA	0.1	0.13	0.18	0.19	0.01	0	0.2	0.18	0.15	0.37	0.37
sra	9	8	8	117	10	8	8	7	55	10	16	45	127	1.11	1.88	0.25	0.03	0.05	0.75	1	0.57	0.22	0.05	0.88	0.26	0.03	0.33	0.35	0.46	0.16	0.16	0.46	1.07	0.98	0.56	0.16	0.81	0.61	0.16	0.11	0.12	0.16	0.01	0.05	0.16	0.38	0.37	0.08	0.05
ste	NA	NA	NA	14	13	NA	NA	NA	NA	NA	NA	NA	27	NA	NA	NA	0	0	NA	NA	NA	NA	NA	NA	NA	0	NA	NA	NA	0	0	NA	NA	NA	NA	NA	NA	NA	0	NA	NA	NA	0	0	NA	NA	NA	NA	NA
sug	NA	NA	NA	98	20	NA	NA	NA	NA	NA	NA	NA	118	NA	NA	NA	1.77	1.68	NA	NA	NA	NA	NA	NA	NA	1.75	NA	NA	NA	1.74	1.67	NA	NA	NA	NA	NA	NA	NA	1.72	NA	NA	NA	0.18	0.37	NA	NA	NA	NA	NA
the	10	10	10	93	12	10	10	10	91	14	20	77	105	1.1	2.4	0.3	0.09	0.04	0.9	0.6	1.1	0.39	0.61	0.75	0.35	0.08	0.99	0.52	0.67	0.31	0.14	1.1	0.7	1.2	0.69	1	0.91	0.62	0.3	0.31	0.16	0.21	0.03	0.04	0.35	0.22	0.38	0.07	0.27
tsi	NA	NA	NA	7	14	NA	NA	NA	NA	NA	NA	NA	21	NA	NA	NA	0	0	NA	NA	NA	NA	NA	NA	NA	0	NA	NA	NA	0	0	NA	NA	NA	NA	NA	NA	NA	0	NA	NA	NA	0	0	NA	NA	NA	NA	NA
ver	NA	NA	NA	72	20	NA	NA	NA	NA	NA	NA	NA	92	NA	NA	NA	0.07	0.55	NA	NA	NA	NA	NA	NA	NA	0.17	NA	NA	NA	0.34	0.48	NA	NA	NA	NA	NA	NA	NA	0.42	NA	NA	NA	0.04	0.11	NA	NA	NA	NA	NA
wos	4	5	6	54	20	5	5	4	14	14	10	NA	74	0.5	0.6	0	0.04	0.52	0.2	0.4	0.75	0	0	0.3	NA	0.17	0.58	0.89	0	0.19	0.47	0.45	0.55	0.96	0	0	0.48	NA	0.36	0.29	0.4	0	0.03	0.11	0.2	0.24	0.48	0	0
[truncated: 89 more columns]

## Sheet: ReadMe
Column naming convention
Columns follow the format:
<treatment>_<statistic>_<measurement>
Where:
treatment = experimental group or population category
statistic = type of summary metric
measurement = biological or model-derived variable
Treatment codes
w = laboratory - tapeworm exposure (either echo or hybrid tapeworms)
ff = wild fish, combined fresh dissections and formalin dissections
fw = laboratory - foreign tapeworm protein injection
lw = laboratory - local tapeworm protein injection
e = laboratory - echo tapeworm exposure
h = laboratory - hybrid tapeworm exposure
wp = laboratory - tapeworm protein injection (either local or foreign)
pbs = laboratory - phosphate-buffered saline injection
alumd2 = laboratory - alum injection, dissections 2 days post injection
alumd7 = aboratory - alum injection, dissections 7 days post injection
Statistical summaries
n = sample size
mean = mean value
sd = standard deviation
sem = standard error of the mean
lower_ci = lower bound of 95% confidence interval
upper_ci = upper bound of 95% confidence interval
Measured variables
fibrosis_score = 0, 1, 2, 3, 4 fibrosis severity score
infection = fish infected with at least one s. solidus tapeworm
granuloma = presence of granuloma
response = difference in fibrosis between treatment and control
effect = model-estimated effect size relative to baseline or control
